# Supplementary material for: HLA-A and HLA-DRB1 may play a unique role in ovarian teratoma-associated anti-N-methyl-D-aspartate receptor encephalitis
Source: Reprod Biol Endocrinol. 2020 Nov 7;18:107. doi: 10.1186/s12958-020-00661-5 (PMC7648266; doi:10.1186/s12958-020-00661-5)
Supplement: Supplementary file 1 — Additional file 1: Supplementary Table S1. The differentially expressed proteins in iTRAQ. [file 12958_2020_661_MOESM1_ESM.xls]

## Sheet: Sheet1
Protein_ID	Identified Proteins	Gene name	Protein_Mass	Protein_Coverage	Mean ratio NMDAR-E/ Control	Standard deviation NMDAR-E/ Control	Pvalue
P19835	Bile salt-activated lipase	CEL	79595.8	0.028	3.57	3.023	0.0001267
Q9P1Z9	Coiled-coil domain-containing protein 180	CCDC180	198799	0.004	3.46	3.319	0.001465
Q9NQZ5	StAR-related lipid transfer protein 7, mitochondrial	STARD7	43238.8	0.022	3.38	3.524	0.005475
Q9BZZ2	Sialoadhesin	SIGLEC1	184944	0.02	3.37	2.84	0.0001399
O43451	Maltase-glucoamylase, intestinal	MGAM	211013	0.005	3.29	3.351	0.03455
Q9H0F7	ADP-ribosylation factor-like protein 6	ARL6	21237.2	0.043	3.24	3.136	0.001346
P13746	HLA class I histocompatibility antigen, A-11 alpha chain	HLA-A	41178.3	0.123	3.13	2.841	0.00427
Q9P0K8	Forkhead box protein J2	FOXJ2	62794	0.014	3.13	3.361	0.0249
P49913	Cathelicidin antimicrobial peptide	CAMP	19499.2	0.047	2.78	2.935	0.02122
Q13232	Nucleoside diphosphate kinase 3	NME3	19213	0.101	2.69	1.78	0.01253
P20160	Azurocidin	AZU1	27306.8	0.124	2.65	2.38	0.0202
Q8N983	39S ribosomal protein L43, mitochondrial	MRPL43	23683.3	0.051	2.65	2.544	0.02106
Q8NFP9	Neurobeachin	NBEA	330048	0.01	2.65	1.597	0.0001284
Q30134	HLA class II histocompatibility antigen, DRB1-8 beta chain	HLA-DRB1	30309	0.083	2.58	2.586	0.01913
P31997	Carcinoembryonic antigen-related cell adhesion molecule 8	CEACAM8	38397.2	0.026	2.56	2.203	0.001387
O14795	Protein unc-13 homolog B	UNC13B	182656	0.008	2.54	3.007	0.04294
Q8TDY8	Immunoglobulin superfamily DCC subclass member 4	IGDCC4	135419	0.025	2.51	2.592	0.02967
Q86WN1	F-BAR and double SH3 domains protein 1	FCHSD1	77162.2	0.017	2.51	1.827	0.01699
A2RTX5	Threonine--tRNA ligase 2, cytoplasmic	TARSL2	93594.8	0.01	2.5	2.979	0.01224
Q8TE49	OTU domain-containing protein 7A	OTUD7A	101509	0.014	2.49	1.601	0.0001443
P80511	Protein S100-A12	S100A12	10550.5	0.38	2.47	2.383	0.01925
Q9H6Z4	Ran-binding protein 3	RANBP3	60497.3	0.016	2.46	1.859	0.0006232
Q8N1A6	UPF0462 protein C4orf33	C4orf33	23605.7	0.06	2.31	0.761	2.69e-07
Q2M3R5	Solute carrier family 35 member G1	SLC35G1	40362	0.019	2.28	0.656	3.39e-08
Q7Z3Z0	Keratin, type I cytoskeletal 25	KRT25	49839.6	0.351	2.26	0.982	6.45e-06
Q9H1E5	Thioredoxin-related transmembrane protein 4	TMX4	39251.8	0.034	2.2	1.537	0.001187
Q9Y6B6	GTP-binding protein SAR1b	SAR1B	22491.5	0.157	2.17	1.923	0.04909
Q96I15	Selenocysteine lyase	SCLY	48385.7	0.025	2.16	1.884	0.01439
Q9UBG3	Cornulin	CRNN	53711.7	0.145	2.13	1.918	0.02767
Q92503	SEC14-like protein 1	SEC14L1	82035.4	0.029	2.12	1.478	0.001023
Q8WWM7	Ataxin-2-like protein	ATXN2L	113571	0.008	2.11	0.875	1.39e-05
Q674X7	Kazrin	KAZN	86736	0.012	2.1	0.895	8.22e-06
P13646	Keratin, type I cytoskeletal 13	KRT13	49881.5	0.452	2.05	1.205	0.002577
A0A1B0GTR4	Putative small proline-rich protein 5	SPRR5	13172.6	0.139	2.02	1.368	0.01076
Q9HC84	Mucin-5B	MUC5B	611566	0.002	2.01	1.557	0.00922
O75665	Oral-facial-digital syndrome 1 protein	OFD1	117037	0.015	0.42	0.22	3.94e-07
